# Supplementary material for: Serum metabolomics of diabetic dogs treated with daily administration of a commercially available lyophilized feces preparation
Source: Vet Res Commun. 2026 Mar 27;50(3):229. doi: 10.1007/s11259-026-11181-9 (PMC13031211; doi:10.1007/s11259-026-11181-9)
Supplement: Supplementary file 3 — Supplementary Material 3. [file 11259_2026_11181_MOESM3_ESM.xlsx]

## Sheet: Sheet1
Supplementary Table 5. Urinalysis results during the study period
TestParameter	Placebo					LFP
	Time1	Time2	Time3	Time4	Time5	Time1	Time2	Time3	Time4	Time5
Color	2 (1-3)	3 (2-3)	3 (3-3)	3 (3-3)	3 (2-3)	3 (3-3)	3 (3-3)	3 (3-3)	3 (3-3)	3 (2-4)
Clarity	1 (1-2)	1 (1-2)	2 (1-3)	1 (1-2)	1 (1-3)	2 (2-2)	2 (1-2)	2 (1-3)	2 (1-2)	1 (1-2)
USG	1.028 (1.017-1.044)	1.026 (1.017-1.030)	1.022 (1.020-1.1052)	1.024 (1.016-1.028)	1.026 (1.007-1.038)	1.030 (1.014-1.1052)	1.029 (1.018-1.1056)	1.031 (1.017-1.1050)	1.043 (1.025-1.1062)	1.035 (1.012-1.1052)
pH	5.8 (5.5-7.5)	6.5 (6.0-7.0)	6.0 (5.5-8.0)	6.5 (6.0-9.0)	6.5 (6.0-8.0)	6.0 (6.0-7.0)	7.5 (6.0-8.5)	6.8 (6.0-8.0)	6.5 (5.5-7.5)	7.0 (5.5-8.5)
Protein	1 (0-3)	3 (0-3)	2 (1-3)	3 (0-3)	2 (0-3)	0 (0-3)	0 (0-3)	0 (0-3)	1 (0-3)	1 (0-3)
Glucose	3 (3-3)	3 (0-3)	3 (0-3)	1 (0-3)	0 (0-2)	3 (0-3)	3 (1-3)	3 (1-3)	3 (0-3)	0 (0-3)
Ketone	0 (0-0)	0 (0-1)	0 (0-1)	0 (0-0)	0 (0-0)	0 (0-3)	0 (0-0)	0 (0-0)	0 (0-0)	0 (0-0)
Bilirubin	0 (0-0)	0 (0-0)	0 (0-0)	0 (0-0)	0 (0-1)	0 (0-1)	0 (0-0)	0 (0-0)	0 (0-1)	0 (0-2)
Blood	0 (0-0)	0 (0-0)	0 (0-1)	0 (0-3)	0 (0-4)	3 (0-4)	0 (0-3)	0 (0-3)	1 (0-4)	0 (0-3)
WBC	1 (0-1)	0 (0-1)	1 (0-1)	1 (1-3)	1 (0-15)	1 (0-1)	1 (1-1)	0 (0-1)	1 (0-1)	1 (0-1)
RBC	1 (0-1)	1 (0-1)	1 (0-2)	1 (0-2)	1 (0-3)	5 (1-100)	1 (1-6)	1 (0-8)	4 (0-20)	1 (0-3)
EpiCell	1 (0-2)	1 (1-1)	1 (1-2)	1 (1-1)	1 (1-2)	1 (1-1)	1 (1-1)	1 (0-1)	1 (0-2)	1 (0-1)
Bacteria	0 (0-0)	0 (0-1)	0 (0-0)	0 (0-0)	0 (0-2)	0 (0-0)	0 (0-0)	0 (0-0)	0 (0-0)	0 (0-0)
Casts	0 (0-0)	0 (0-1)	0 (0-1)	0 (0-1)	0 (0-1)	0 (0-0)	0 (0-0)	0 (0-0)	0 (0-1)	0 (0-0)
Crystals	0 (0-1)	0 (0-1)	0 (0-2)	1 (1-2)	0 (0-2)	0 (0-3)	0 (0-2)	0 (0-3)	0 (0-3)	0 (0-0)
Mucus	0 (0-1)	0 (0-0)	0 (0-1)	0 (0-0)	0 (0-1)	0 (0-0)	0 (0-0)	0 (0-0)	0 (0-0)	0 (0-0)
Yeast	0 (0-0)	0 (0-0)	0 (0-0)	0 (0-0)	0 (0-0)	0 (0-0)	0 (0-0)	0 (0-0)	0 (0-0)	0 (0-0)
Sperm	0 (0-0)	0 (0-0)	0 (0-0)	0 (0-0)	0 (0-0)	0 (0-0)	0 (0-0)	0 (0-0)	0 (0-0)	0 (0-0)
*Cell values are median (min–max)
Legend: This table summarizes urinalysis findings for placebo- and LFP-treated dogs during the study period. Results are reported as medians (minimum–maximum) for each parameter, based on samples collected longitudinally for clinical monitoring. Semi-quantitative urinalysis variables were recorded using standard categorical reporting conventions and analyzed descriptively; no urinalysis parameter…
