# Supplementary material for: Serum metabolomics of diabetic dogs treated with daily administration of a commercially available lyophilized feces preparation
Source: Vet Res Commun. 2026 Mar 27;50(3):229. doi: 10.1007/s11259-026-11181-9 (PMC13031211; doi:10.1007/s11259-026-11181-9)
Supplement: Supplementary file 4 — Supplementary Material 4. [file 11259_2026_11181_MOESM4_ESM.xlsx]

## Sheet: Sheet1
Supplementary Table 3. Complete blood count (CBC) results during the study period
TestParameter	Placebo					LFP
	Time1	Time2	Time3	Time4	Time5	Time1	Time2	Time3	Time4	Time5
RBC	6.6 (5.4-8)	6.2 (5.2-7.5)	6.1 (5.3-7.2)	6.7 (5.7-7.6)	6.6 (5.4-7.5)	7.4 (6.7-8)	7 (6.6-8)	6.9 (6.5-7.8)	6.9 (6.8-8.1)	7.2 (5.4-8)
Hb	15.3 (13.6-17.8)	14.9 (12.9-16.2)	14.5 (13.4-16.2)	15.5 (14.4-17.7)	15.7 (13.4-17.7)	16.8 (15-17.9)	16.3 (14.7-17.7)	16.1 (15.3-17.6)	16.5 (15.5-18.1)	16.7 (12.4-18.2)
Hct	46.1 (40.9-53.3)	44.1 (39.8-49.3)	43.4 (39.7-49.5)	45.8 (42.7-51.8)	46.3 (40.4-50.4)	50.3 (45.3-53.3)	48.3 (44.1-52.6)	48.1 (43.9-52.6)	48.2 (46.5-53.5)	48.5 (37.3-54.5)
MCV	70.4 (65.5-75.5)	71.2 (66.1-77)	72.2 (65-76.6)	71.9 (64.7-77.6)	71.5 (63.7-74.9)	67.2 (65.2-71.4)	67 (64.8-70.7)	67.4 (66.8-70.7)	68.2 (66.5-70.9)	67.7 (66-69.4)
MCH	24 (21.5-25.3)	24.5 (21.6-25.5)	25.1 (21.8-25.4)	24.7 (21.3-26)	24.1 (21.3-25.6)	22.2 (21.5-24)	22.3 (21.8-24.1)	22.8 (22.2-23.9)	22.9 (22.5-24.3)	22.9 (21.9-23.3)
MCHC	33.5 (32.6-34.5)	33.2 (32.4-34.8)	33.7 (32.3-36.2)	34.3 (32.7-35.2)	33.9 (32.8-35.1)	33.1 (32.9-34)	33.3 (32.9-34.1)	33.5 (33.2-34.9)	33.6 (33.3-34.2)	33.6 (33.2-34.9)
Plt	552.5 (320-676)	466.5 (409-684)	529.5 (403-736)	412.5 (320-813)	490.5 (366-696)	445.5 (277-690)	454 (351-661)	463 (327-667)	490 (431-752)	392 (367-534)
MPV	10 (8.9-13.6)	10.7 (9.8-11.9)	10.7 (9.6-12)	10.5 (9.8-11.7)	10.7 (9.4-12)	11 (9.5-11.6)	10.7 (8.8-12)	10.6 (9.7-12.2)	9.8 (8.9-10.6)	10.2 (9.2-11.8)
SegP	71.8 (47-76)	67.5 (46-84)	62.6 (41-76.2)	66.5 (62.1-75.1)	69 (43.5-76.4)	72.6 (55.8-86)	77.4 (61.6-84.8)	74.7 (65.2-85)	75 (72-93)	74.6 (63.4-81.2)
LymP	14.8 (13-37)	25 (9-36)	26.9 (12.8-45)	22 (13.7-27.5)	22.7 (11.8-36.2)	14.7 (2-31.3)	13.4 (6.8-18.2)	15.5 (6.8-22.6)	12 (1-17.8)	14 (7.4-24.1)
MonP	9.6 (7.9-15)	7.7 (3-14)	8.2 (7-12)	7.7 (4-8.6)	7.5 (5-10.4)	8.3 (6.8-12)	7 (3-8.2)	7.2 (2-8)	5 (5-7)	6.6 (2-8.5)
EosP	3.3 (1-6.3)	3.5 (0-7)	3.1 (0.7-6)	4.9 (1-10.3)	5.3 (0-14.1)	3.5 (0-11.3)	3.4 (0.1-16.3)	4.2 (0.1-7)	3.1 (1-8)	5.7 (2.5-9.3)
BasP	0 (0-0.1)	0 (0-0.4)	0.1 (0-0.3)	0.1 (0-0.2)	0.1 (0-0.4)	0.2 (0-0.3)	0.2 (0-0.2)	0.1 (0-0.2)	0 (0-0.1)	0.2 (0-0.3)
SegA	6.7 (4.8-7.8)	5.8 (4.8-8.9)	5.3 (3.9-7.9)	5.5 (4.4-14)	6 (4.2-11.3)	7.3 (3.9-14)	6.9 (6.2-10.5)	6.6 (5.4-9.8)	7.6 (6.1-9.8)	6.7 (4.9-8.6)
LymA	1.2 (0.9-6.1)	1.9 (0.7-5.9)	1.7 (0.8-8.7)	2.2 (0.8-4.6)	1.6 (0.9-9)	1.4 (0.3-2.2)	1.3 (0.8-1.6)	1.3 (0.8-1.9)	1.2 (0.1-1.5)	1.3 (0.6-2.6)
MonA	0.8 (0.5-2.5)	0.5 (0.2-2.3)	0.6 (0.5-1.8)	0.7 (0.5-1.3)	0.7 (0.3-2)	0.8 (0.6-2.1)	0.6 (0.3-0.9)	0.7 (0.2-0.9)	0.5 (0.5-0.6)	0.6 (0.2-0.9)
EosA	0.3 (0.1-0.8)	0.3 (0-1.3)	0.2 (0-1.2)	0.5 (0.1-1.5)	0.4 (0-3.3)	0.3 (0-1)	0.3 (0-1.7)	0.3 (0-0.7)	0.3 (0.1-0.8)	0.6 (0.2-0.9)
BasA	0 (0-0)	0 (0-0)	0 (0-0)	0 (0-0)	0 (0-0.1)	0 (0-0)	0 (0-0)	0 (0-0)	0 (0-0)	0 (0-0)
*Cell values are median (min–max)
Legend: This table summarizes complete blood count (CBC) parameters for placebo- and LFP-treated dogs during the study period. Results are reported as medians (minimum–maximum) based on samples collected longitudinally for clinical monitoring. CBC variables were evaluated to assess general health status and to screen for evidence of systemic inflammation or treatment-associated adverse effects; t…
