# Supplementary material for: Serum metabolomics of diabetic dogs treated with daily administration of a commercially available lyophilized feces preparation
Source: Vet Res Commun. 2026 Mar 27;50(3):229. doi: 10.1007/s11259-026-11181-9 (PMC13031211; doi:10.1007/s11259-026-11181-9)
Supplement: Supplementary file 5 — Supplementary Material 5. [file 11259_2026_11181_MOESM5_ESM.xlsx]

## Sheet: answer_Chem
Supplementary Table 4. Serum biochemistry results during the study period
TestParameter	Placebo					LFP
	Time1	Time2	Time3	Time4	Time5	Time1	Time2	Time3	Time4	Time5
Crea	0.7 (0.5-0.9)	0.6 (0.4-0.7)	0.7 (0.4-0.8)	0.6 (0.4-0.8)	0.6 (0.5-0.8)	0.9 (0.4-1.1)	0.8 (0.3-1.1)	0.8 (0.4-1.3)	0.8 (0.4-1.1)	0.7 (0.4-1)
BUN	19.5 (5-30)	20.5 (12-35)	20.5 (16-29)	21.5 (4-25)	16.5 (10-19)	12 (6-18)	14.5 (13-29)	19 (11-21)	17 (12-25)	14 (13-24)
TP	6.2 (5.9-7)	6.3 (5.8-6.8)	6.3 (5.8-6.9)	6.1 (5.2-7.2)	6.2 (5.8-7.4)	6.1 (5.9-6.5)	6.4 (6.2-6.9)	6.4 (6-7.1)	6.1 (5.8-7)	6.3 (5.9-7)
Alb	3.1 (2.5-3.6)	3.2 (2.6-3.6)	3.2 (2.6-3.6)	3.1 (2.6-3.7)	3.2 (2.5-3.7)	3.1 (2.7-3.4)	3.2 (3.1-3.5)	3.2 (3-3.5)	3.2 (3.1-3.6)	3.2 (3-3.5)
Glob	3.4 (2.7-3.8)	3.2 (2.6-3.6)	3.3 (2.7-3.5)	3.1 (2.6-3.5)	3.3 (2.9-3.7)	3 (3-3.3)	3.2 (3.1-3.4)	3.3 (3-3.6)	3 (2.6-3.4)	3.1 (2.9-3.5)
AGratio	1 (0.7-1.2)	1.1 (0.7-1.2)	1.1 (0.7-1.1)	1 (0.9-1.1)	1 (0.8-1.2)	1 (0.8-1.1)	1 (0.9-1)	1 (1-1)	1.1 (1-1.2)	1 (1-1.1)
Ca	9.8 (9.6-11.3)	10 (9.3-12.5)	9.6 (9.3-11.9)	10.1 (9.2-12)	10.2 (9.7-12.7)	9.9 (9.2-12.4)	10.2 (9.7-12)	10.2 (10-12.1)	10.6 (10-12.1)	10.9 (9.8-12)
Pi	4.5 (3.5-5.3)	4.6 (2.9-4.9)	4 (2.2-4.8)	3.7 (2.9-4.3)	4.3 (1.9-4.7)	3.2 (2.2-4.7)	3.9 (2.8-5.1)	4.1 (2.9-4.7)	3.6 (2.8-5)	3.7 (2.8-5.2)
Na	141 (137-142)	142 (134-147)	145.5 (142-148)	145.5 (139-149)	145.5 (143-148)	141.5 (138-144)	143.5 (140-148)	144 (140-146)	144.5 (141-147)	147 (144-150)
K	4.9 (4.7-5.2)	4.9 (4.4-5)	4.9 (4.3-5.3)	5.1 (4.4-5.4)	5 (4.1-5.2)	4.5 (4-5.5)	4.5 (3.9-4.8)	4.6 (4.3-5)	4.8 (4.6-5.4)	4.4 (4.2-5.1)
NaKratio	28.5 (27-30)	29.5 (28-31)	29.5 (27-34)	29 (26-34)	29.5 (28-36)	32 (26-35)	32 (29-38)	30.5 (29-34)	30 (26-31)	33.5 (29-35)
Cl	105.5 (96-109)	107 (96-111)	108.5 (106-111)	107.5 (101-111)	107.5 (105-112)	103 (92-111)	105.5 (104-109)	106.5 (100-110)	107 (100-110)	110 (106-113)
Glu	420 (331-601)	269.5 (79-590)	188 (60-348)	207 (101-290)	132 (85-301)	395.5 (245-452)	377.5 (97-464)	276 (63-472)	295 (95-449)	106 (73-394)
ALP	308.5 (270-509)	371.5 (155-624)	397 (247-581)	350 (152-443)	330 (178-705)	631.5 (36-3082)	508 (73-2886)	502.5 (94-3098)	511 (94-3348)	444 (70-2395)
cALP	197 (165-269)	211 (90-348)	183.5 (88-399)	120 (68-400)	125 (92-475)	382 (1-2687)	341.5 (4-2392)	366.5 (4-2714)	332 (4-2874)	326 (3-2213)
ALT	123.5 (31-425)	122.5 (69-470)	182.5 (53-412)	97 (32-220)	138.5 (36-471)	193 (61-399)	158 (41-335)	114 (36-363)	142.5 (35-565)	94.5 (43-226)
GGT	10 (4-17)	11.5 (2-16)	11.5 (3-19)	12 (2-18)	10 (3-22)	5.5 (3-60)	4.5 (2-58)	2.5 (0-79)	4.5 (2-84)	3.5 (2-51)
TB	0.2 (0.1-0.2)	0.2 (0.1-0.4)	0.2 (0.1-0.4)	0.2 (0.1-0.2)	0.2 (0.1-0.3)	0.2 (0.1-0.2)	0.2 (0.1-0.2)	0.2 (0.2-0.2)	0.2 (0.1-0.2)	0.2 (0.1-0.2)
CK	78 (55-110)	82 (53-247)	126.5 (71-200)	105 (84-163)	102.5 (87-182)	67 (49-159)	64.5 (43-112)	81.5 (56-127)	67 (56-168)	76 (49-229)
Chol	459 (244-667)	434 (322-609)	479 (289-718)	420.5 (285-684)	553 (274-657)	308.5 (257-699)	375.5 (329-483)	402.5 (350-509)	398.5 (369-608)	406.5 (357-433)
Trig	578.5 (58-1913)	547 (154-1354)	807.5 (103-1147)	599 (86-1192)	407 (78-981)	164 (84-310)	218.5 (80-398)	187 (78-647)	326.5 (60-570)	203 (101-350)
NHCO3	20.5 (19-23)	21 (20-23)	21 (20-23)	22 (19-26)	23 (20-25)	22 (17-26)	22 (19-27)	22 (20-28)	23 (19-26)	22 (20-24)
Agap	20 (18-25)	20 (18-22)	20.5 (18-23)	20.5 (17-25)	19.5 (18-23)	22.5 (15-28)	20 (17-23)	20 (18-21)	20.5 (17-22)	21.5 (15-22)
Fruc	454 (294.7-690.9)	359.2 (212.1-427.2)	337 (193.3-390.1)	295.9 (239.8-467.1)	316.5 (291.8-502.8)	416.5 (279-569)	403.2 (253.4-488.8)	412.2 (265-502.2)	367.3 (255-439.3)	329.6 (217.7-429.2)
TT4	17.8 (11.9-33.6)	19 (11.6-32.4)	25.1 (6.8-28.7)	22.7 (6.4-28.6)	19.3 (12.4-33.2)	16.1 (10-33.2)	21.6 (14.8-37.7)	24.1 (13.1-29.5)	22.6 (13.6-31.3)	21.6 (12.1-32.6)
*Cell values are median (min–max)
Legend: This table summarizes serum biochemical analytes for placebo- and LFP-treated dogs during the study period. Results are reported as medians (minimum–maximum) based on samples collected longitudinally for clinical monitoring. Serum biochemistry variables were evaluated to assess overall health status and detect potential treatment-associated adverse effects and were not designated as effic…
