# Supplementary material for: Serum metabolomics of diabetic dogs treated with daily administration of a commercially available lyophilized feces preparation
Source: Vet Res Commun. 2026 Mar 27;50(3):229. doi: 10.1007/s11259-026-11181-9 (PMC13031211; doi:10.1007/s11259-026-11181-9)
Supplement: Supplementary file 6 — Supplementary Material 6. [file 11259_2026_11181_MOESM6_ESM.xlsx]

## Sheet: Supplementary File 6_urinalysis
Supplementary Table 6. Ordinal scoring scheme for urinalysis variables
TestParameter	Category	OrdinalValue
Color	Pale Yellow	1
	Light Yellow	2
	Yellow	3
	Dark Yellow	4
Clarity	Clear	1
	Slightly Clou	2
	Slightly Clou.	2
	Slightly Cloudy	2
	Cloudy	3
Protein	Negative	0
	Trace	1
	1+	2
	2+	3
	3+	4
Glucose	Negative	0
	1+	1
	2+	2
	3+	3
Ketones	Negative	0
	Trace	1
	1+	2
	2+	3
	3+	4
Bilirubin	Negative	0
	1+	1
	2+	2
Blood	Negative	0
	Trace	1
	1+	2
	2+	3
	3+	4
WBC	Negative	0
	Negative /hpf	0
	0-1 /hpf	1
	Rare	1
	Rare /hpf	1
	0-2 /hpf	2
	0-3 /hpf	3
	10-15 /hpf	15
RBC	Negative	0
	Negative /hpf	0
	0-1 /hpf	1
	Rare	1
	Rare /hpf	1
	Rare /lpf	1
	0-2 /hpf	2
	Few /hpf	2
	0-3 /hpf	3
	1-3 /hpf	3
	0-4 /hpf	4
	0-5 /hpf	5
	1-5 /hpf	5
	1-6 /hpf	6
	3-6 /hpf	6
	2-7 /hpf	7
	2-8 /hpf	8
	5-10 /hpf	10
	10-20 /hpf	20
	>100 /hpf	100
Epithalial Cells	Negative	0
	Negative /hpf	0
	0-1 /hpf	1
	Rare	1
	Rare /hpf	1
	Rare /lpf	1
	Few /hpf	2
Bacteria	Negative	0
	Negative /hpf	0
	Rare	1
	Rare /hpf	1
	Moderate /hpf	2
Cast	Negative	0
	Negative /hpf	0
	Negative /lpf	0
	Rare	1
	Rare /lpf	1
	Rare granular	1
Crystals	Negative	0
	Negative /hpf	0
	Negative /lpf	0
	Rare	1
	Rare /hpf	1
	Rare /lpf	1
	Rare alternar	1
	Few /hpf	2
	Rare triple p	2
	Moderate /hpf	3
	Moderate calc	3
	Moderate triple p	3
	Sodium Urate	3
Mucus	Negative	0
	Negative /hpf	0
	Rare	1
	Rare /hpf	1
	Moderate /hpf	2
Yeast	Negative	0
	Negative /hpf	0
Sperm	Negative	0
	Negative /hpf	0
Legend: This table details the ordinal scoring system used to convert semi-quantitative urinalysis parameters into numeric values for statistical descriptive analysis. Categorical urinalysis findings (e.g., protein, glucose, ketones, bilirubin, bacteria, epithelial cells, casts, crystals, and other sediment components) were mapped to ordered numeric scores reflecting increasing magnitude or sever…
